# Supplementary material for: Whole-genome sequence of a female Loa loa adult worm from Cameroon
Source: BMC Res Notes. 2026 Mar 25;19:201. doi: 10.1186/s13104-026-07775-w (PMC13137628; doi:10.1186/s13104-026-07775-w)
Supplement: Supplementary file 3 — Supplementary Material 3. [file 13104_2026_7775_MOESM3_ESM.xlsx]

## Sheet: NanoStats
General summary:
Raw sequencing data statistics
Mean read length:	1,152
Mean read quality:	10.8
Median read length:	143
Median read quality:	15.9
Number of reads:	11,616,046
Read length N50:	4,719
Total bases:	13,387,398,068
