# Supplementary material for: Whole-genome sequence of a female Loa loa adult worm from Cameroon
Source: BMC Res Notes. 2026 Mar 25;19:201. doi: 10.1186/s13104-026-07775-w (PMC13137628; doi:10.1186/s13104-026-07775-w)
Supplement: Supplementary file 4 — Supplementary Material 4. [file 13104_2026_7775_MOESM4_ESM.xlsx]

## Sheet: Genome assembly statistics
Genome assembly statistics using assembly-stats v1.0.1
	Rajaonarivelo et al.	Desjardins et al. (2013)	Tallon et al. (2014)
Total length	91,221,439	91,365,832	96,405,388
Largest contigs	5,065,501	1,325,655	1,570,872
Number of contigs	150	5764	2250
GC content (%)	30.67	31	31
N50	1,140,175	174,388	180,288
N gaps	0	9291	0
Genome coverage	147x	20x	78.85x
