# Supplementary material for: Whole-genome sequence of a female Loa loa adult worm from Cameroon
Source: BMC Res Notes. 2026 Mar 25;19:201. doi: 10.1186/s13104-026-07775-w (PMC13137628; doi:10.1186/s13104-026-07775-w)
Supplement: Supplementary file 5 — Supplementary Material 5. [file 13104_2026_7775_MOESM5_ESM.xlsx]

## Sheet: busco_results
Busco results using busco v5.5.0
Total BUSCO groups	3131
	Rajaonarivelo et al.	Desjardins et al. (2013)	Tallon et al. (2014)
Complete BUSCOs	3069 (98.0%)	3052 (97.4%)	3065 (97.9%)
Single-copy BUSCOs	3051 (97.4%)	3048 (97.3%)	3024 (96.6%)
Duplicated BUSCOs	18 (0.6%)	4 (0.1%)	41 (1.3%)
Fragmented BUSCOs	28 (0.9%)	46 (1.5%)	31 (1.0%)
Missing BUSCOs	34 (1.1%)	33 (1.1%)	35 (1.1%)
